# Supplementary material for: Disulfiram (Tetraethylthiuram Disulfide) in the Treatment of Lyme Disease and Babesiosis: Report of Experience in Three Cases
Source: Antibiotics (Basel). 2019 May 30;8(2):72. doi: 10.3390/antibiotics8020072 (PMC6627205; doi:10.3390/antibiotics8020072)
Supplement: Supplementary file 1 [file antibiotics-08-00072-s001.zip]

Archive with 3 entries (3 files):
- Supplementary 2b Republication Auth.pdf
- Supplementary 1 Abstracts for Remission mss.pdf
- Supplementary 2a Remission mss - LIEGNER CLIN SPECTR CMEM JSTBD.pdf
